# Supplementary material for: Construction and Validation of a Specific Balance Test for Rhythmic Gymnasts: A Pilot Study
Source: Sports (Basel). 2026 Apr 29;14(5):178. doi: 10.3390/sports14050178 (PMC13210542; doi:10.3390/sports14050178)
Supplement: Supplementary file 1 [file sports-14-00178-s001.zip]

Archive with 1 entries (1 files):
- sports-4216780-supplementary (1).mp4
